# Supplementary material for: Data on fluoride concentration and health risk assessment of drinking water in Khorasan Razavi province, Iran
Source: Data Brief. 2018 Apr 21;18:1596–601. doi: 10.1016/j.dib.2018.04.045 (PMC5997963; doi:10.1016/j.dib.2018.04.045)
Supplement: Supplementary file 2 — Supplementary material [file mmc2.xlsx]

## Sheet: Sheet1
	Geographical location
Fluoride(mg/L)	X	Y
0.95	264687.49 m E	3885283.26 m N
0.51	248680.29 m E	3834514.65 m N
0.87	268193.54 m E	3862402.54 m N
0.61	227981.38 m E	3883864.02 m N
0.5	254561.77 m E	3874912.10 m N
0.62	587890.47 m E	3902300.72 m N
1.7	575802.88 m E	3900015.40 m N
1.05	569320.41 m E	3900883.68 m N
0.88	299953.43 m E	3852391.41 m N
0.39	297831.90 m E	3846571.47 m N
0.36	275457.54 m E	3828875.60 m N
0.16	258160.91 m E	3841492.21 m N
0.5	273762.98 m E	3846220.49 m N
0.69	267779.64 m E	3834163.15 m N
0.7	261905.21 m E	3828082.90 m N
0.4	608975.34 m E	4021247.91 m N
0.51	283176.07 m E	3901544.67 m N
0.89	279028.84 m E	3904715.56 m N
0.71	287567.94 m E	3909266.24 m N
0.2	250029.44 m E	3937982.95 m N
0.38	335094.51 m E	3948073.76 m N
1.18	327279.00 m E	3950224.67 m N
0.38	331401.33 m E	3941459.24 m N
0.52	247375.34 m E	3928024.63 m N
0.63	285069.19 m E	3903519.36 m N
1.3	663971.36 m E	3877210.32 m N
0.27	701888.45 m E	3905466.25 m N
0.7	694304.81 m E	3905963.74 m N
0.72	670129.51 m E	3939315.64 m N
0.45	704626.19 m E	3911648.69 m N
0.94	677305.58 m E	3937321.25 m N
0.41	713645.38 m E	3946663.44 m N
0.74	668950.76 m E	3902743.05 m N
0.21	693530.31 m E	4049157.25 m N
0.09	693522.98 m E	4050716.44 m N
0.25	682633.07 m E	4052575.88 m N
0.57	679048.86 m E	4075124.45 m N
0.13	692750.11 m E	4039636.16 m N
0.61	721431.22 m E	4057956.90 m N
0.52	610863.32 m E	3893522.76 m N
0.36	616081.60 m E	3902903.96 m N
0.42	598547.33 m E	3899942.43 m N
0.47	237916.60 m E	3829967.04 m N
46	707529.98 m E	4115780.50 m N
0.63	697157.38 m E	4152015.60 m N
0.83	666053.88 m E	4140288.63 m N
0.56	684511.84 m E	4135540.25 m N
0.89	671937.98 m E	4133453.32 m N
0.92	664068.44 m E	4145390.40 m N
0.72	724448	3.88217e+06
0.61	745740.32 م	3.88211e+06
0.44	724752.22 m E	3884995.42 m N
0.58	276064.51 m E	4018498.08 m N
0.6	335161.02 m E	4041804.52 m N
0.73	334326.88 m E	4047055.27 m N
0.64	278259.62 m E	4003878.47 m N
0.23	712532.23 m E	4019987.83 m N
0.5	706774.29 m E	4029836.45 m N
0.21	708367.80 m E	4021234.04 m N
0.5	716393.95 m E	4021108.24 m N
0.42	712837.85 m E	4020605.33 m N
0.25	703935.40 m E	4029135.47 m N
0.12	697597.53 m E	4023762.52 m N
0.29	766540.68 m E	3943921.27 m N
0.49	749250.46 m E	3948548.16 m N
0.19	746866.93 m E	3960413.62 m N
0.37	763000.50 m E	3958322.78 m N
0.23	757942.40 m E	3951801.93 m N
0.32	234444.60 m E	3936866.23 m N
0.62	635106.35 m E	4008590.84 m N
0.4	629284.95 m E	3998808.33 m N
0.72	650560.19 m E	3989669.63 m N
0.46	638425.84 m E	4102355.47 m N
0.98	639708.38 m E	4107348.55 m N
0.66	632796.78 m E	4111383.95 m N
1.1	620440.87 m E	4110183.31 m N
0.38	671664.08 m E	4099019.13 m N
0.78	618348.80 m E	4113393.95 m N
0.77	634586.33 m E	4107379.05 m N
0.16	647635.40 m E	4091333.74 m N
0.77	634295.39 m E	4106228.34 m N
0.56	636759.09 m E	3897568.83 m N
0.48	627576.68 m E	3906499.32 m N
0.2	624896.42 m E	3927602.41 m N
0.44	632410.95 m E	3901929.45 m N
0.58	758133.55 m E	4084704.13 m N
0.87	741693.38 m E	4099330.10 m N
0.4	744155.74 m E	4098614.70 m N
0.69	726768.34 m E	4105341.86 m N
0.76	728776.85 m E	4100487.27 m N
0.55	757568.85 m E	4069141.37 m N
0.26	718057.57 m E	4037817.02 m N
0.28	720286.08 m E	4036354.88 m N
0.66	724829.14 m E	4040875.25 m N
0.17	713034.96 m E	4041274.36 m N
0.5	718636.47 m E	4057920.10 m N
0.72	708859.38 m E	4051301.18 m N
0.44	732862.65 m E	4030921.69 m N
0.34	715235.99 m E	3961728.76 m N
0.38	717982.69 m E	3972943.08 m N
0.39	716576.44 m E	3971238.33 m N
0.58	749610.82 m E	4014845.44 m N
0.97	241662.48 m E	4016432.45 m N
1.1	236915.10 m E	3985766.66 m N
0.93	232064.28 m E	3991597.95 m N
0.6	725852.76 m E	3989341.71 m N
0.57	727932.73 m E	4067355.56 m N
0.22	712199.57 m E	4078623.45 m N
0.71	668491.29 m E	3873238.74 m N
0.31	689291.60 m E	4001760.15 m N
0.43	663619.63 m E	4006137.32 m N
0.78	617026.62 m E	4042577.53 m N
0.59	696168.71 m E	4020556.22 m N
